# Supplementary material for: Tetraspanin 5 (TSPAN5), a Novel Gatekeeper of the Tumor Suppressor DLC1 and Myocardin-Related Transcription Factors (MRTFs), Controls HCC Growth and Senescence
Source: Cancers (Basel). 2021 Oct 26;13(21):5373. doi: 10.3390/cancers13215373 (PMC8582588; doi:10.3390/cancers13215373)
Supplement: Supplementary file 1 [file cancers-13-05373-s001.zip]

Archive with 1 entries (1 files):
- cancers-1348628-supplementary.pdf
